# Supplementary material for: Non-Pharmacological Interventions for Managing Preoperative Anxiety in the Context of Odontectomy: A Systematic Review
Source: Dent J (Basel). 2026 Jul 12;14(7):428. doi: 10.3390/dj14070428 (PMC13407436; doi:10.3390/dj14070428)
Supplement: Supplementary file 1 [file dentistry-14-00428-s001.zip]

Archive with 1 entries (1 files):
- dentistry-4321160-supplementary.pdf
